# Supplementary material for: MAP4K3 Is a Component of the TORC1 Signalling Complex that Modulates Cell Growth and Viability in Drosophila melanogaster
Source: PLoS One. 2011 Jan 18;6(1):e14528. doi: 10.1371/journal.pone.0014528 (PMC3022576; doi:10.1371/journal.pone.0014528)
Supplement: Table S1 — Numerical values of average wing size, average number of cells in the square shown in Fig. 2B, average cell size and estimated number of cells in most of the combinations analysed in this work. Standard deviations are shown in brackets. The values of the t-Student test for each pair of values (T) is also shown. (0.05 MB XLS) [file pone.0014528.s002.xls]

## Sheet: Hoja1
		nub-Gal4/+		nub-G4 UAS-CG7097/+			nub-G4 UAS-CG7097 hz			DfH99/+			UAS-puc/+			UAS-DIAP/+
	Wing Area	111869 (2292)	7.97891e-14	86840 (2884)			62599 (11480)	2.16499e-06		88026 (4793)	0.512968		59424 (1245)	0.00262281		85857 (2005)	0.481547
	Nº Cells	66 (2)	0.000648372	73 (3)			85 (3)	6.41624e-06		84 (5)	0.000403646					76 (3)	7.01186e-05
	Cell Size	49		44			38			39						43
	Cell number	2282		1944			1640			2271						2008
		nub-G4/UAS-Dp110i		UAS-CG7097			nub-G4/UAS-PTENi		CG7097				nub-G4/UAS-Dp110D454A		UAS-CG7097
	Wing Area	72446 (3637)	5.57615e-08	46945 (2018)			147783 (4400)	3.52933e-09	99761 (4956)		0.000623852		69430 (1880)	3.69548e-09	53615 (3168)		3.4156e-15
	Nº Cells	80 (3)	1.77325e-08	104 (4)			61 (2)	2.39157e-05	69 (2)		0.0290313		75 (2)	4.47526e-07	87 (3)		3.31666e-07
	Cell Size	41		31			53		47				43		37
	Cell number	1783		1506			2768		2118				1609		1432
		nub-Gal4/UAS-Akti	T	CG7097	T		nub-G4/UAS-TSC2i	T	CG7097		T		nub-G4/UAS-TSC1i	T	CG7097
	Wing Area	56360 (3220)	6.8688e-07	36823 (925)	4.66717e-15		128232 (6927)	8.00117e-15	89730 (4649)		0.115672		130709 (4441)	1.82825e-13	95619 (5363)		6.42172e-06
	Nº Cells	84 (3)	2.58306e-09	106 (2)	4.20278e-10		59 (3)	2.46542e-05	68 (4)		0.015158		57 (4)	0.0014657	63 (3)		1.27741e-05
	Cell Size	39		30			55		48				57		52
	Cell number	1459		1204			2317		1877				2300		1851
		nub-G4 /UAS-slf		CG7097			nub-G4/UAS-path		CG7097				nubG4/UAS-Tori		CG7097
	Wing Area	114512 (3008)	9.15803e-12	88713 (2960)	0.794262		112409 (4208)	1.24824e-13	76904 (3631)		3.1245e-06		83154 (4037)	1.10453e-09	55956 (1607)		1.43026e-13
	Nº Cells	77 (3)	4.50933e-09	80 (3)	1		71 (29	2.93723e-09	86 (3)		4.31456e-07		87 (4)	3.76256e-05	98 (3)		5.79101e-07
	Cell Size	42		41			45		38				37		33
	Cell number	2733		2181			2470		2037				2221		1693
		nubG4/UAS-TorTED		CG7097			nub-G4 / UAS-raptori		CG7097				nubG4/UAS-rictori		CG7097
	Wing Area	50557 (7265)	1.58696e-08	6615 (3714)	6.80501e-07		59900 (4390)	5.51035e-08	48058 (3052)		1.84108e-15		92328 (4806)	1.95979e-17	68779 (2284)		1.16018e-11
	Nº Cells	100 (9)					109 (6)	0.674732	110 (8)		2.33145e-06		64 (2)	7.77702e-06	79 (5)		0.00916227
	Cell Size	32					30		29				51		40
	Cell number	1553					2010		1635				1810		1679
		nub-G4 / UAS-RagA		CG7097			nub-G4/UASRagA Q61L		CG7097				nub-G4/UAS-RagA T16N		CG7097
	Wing Area	101593 (6647)	0.000131232	71138 (4217)	9.85595e-09		129914 (6264)	1.39314e-10	91233 (3201)		0.00476232		94070 (3197)	1.07972e-11	72990 (2991)		4.95156e-05
	Nº Cells	71 (2)	0.819833	71 (5)	0.321578		68 (3)	0.0670086	72 (5)		0.717853		75 (39	1.21535e-05	84 (49		4.29795e-06
	Cell Size	45		46			47		45				43		39
	Cell number	2226		1550			2730		2021				2168		1880
		nub-G4/UAS-RagC Q99L		CG7097			nub-G4/UAS-RagC S45N		CG7097				nub-G4/UAS4BP1i		CG7097
	Wing Area	97129 (4271)	2.3177e-11	70662 (3047)	4.05548e-10		116735 (4283)	2.20966e-06	85157 (10862)		0.645754		115227 (4852)	6.28093e-12	89081 (4510)		0.00118058
	Nº Cells	71 (4)	4.35996e-05	81 (3)	3.73347e-05		72 (39	0.000366238	82 (6)		0.000829621		62 (3)	0.0039129	68 (4)		0.0288889
	Cell Size	46		40			45		40				52		48
	Cell number	2125		1772			2590		2149				2198		1864
		nubG4/UAS-dS6Ki		CG7097			nubG4/UAS-dS6k TE		CG7097				nubG4/UAS-dS6k DN		CG7097
	Wing Area	102167 (7159)	2.72617e-08	74550 (4745)	4.52812e-06		117226 (13740)	0.000193805	91438 (2198)		0.000713586		96679 (11824)	0.000329916	76548 (4475)		1.78102e-05
	Nº Cells	68 (3)	0.000201841	86(6)	0.00194197		60 (3)	0.00183902	67 (4)		0.00472615		71 (2)	0.000105845	78 (3)		0.00390211
	Cell Size	48		38			54		49				46		41
	Cell number	2141		1937			2168		1874				2120		1845
		nub-Gal4/+		wt			EP-704/EP-704			nub-Gal4 /UAS-iCG7097			nub-Gal4 /UAS-CG7097DCN			nub-Gal4 /UAS-CG7097DK
	Wing Area	111869 (2292)	2.30148e-05	117809 (2792)			106990 (5899)	0.000167574		109577 (1106)	1.68652e-07		53949 (5702)	8.75024e-10		108772 (2815)	0.0150766
	Nº Cells	66 (2)	0.162491	81 (2)			73 (3)	0.0517833		64 (2)	1.37679e-07		96 (7)	5.31219e-06		72 (3)	1.59181e-05
	Cell Size	49		47			44			51			34			45
	Cell number	2282		2489			2428			2158			1598			2416
							EP-704/ Df 6069			4T1/ Df 6069			2G1/ DF 6069			1V2/Df 6069
	Wing Area						104469 (9615)	0.00310915		100075 (2525)	2.67422e-13		103849 (3491)	7.68234e-09		107287 (3518)	0.0870127
	Nº Cells						70 (3)	0.695383		78 (4)	0.00199516		75 (3)	0.0260125		77 (1)	0.31341
	Cell Size						46			42			43			42
	Cell number						2253			2411			2389			2542
		nub-Gal4/UAS-iPTEN		UAS-iCG7097			nub-Gal4/UAS-TorTED			UAS-iCG7097			nub-Gal4/UAS-iraptor			UAS-iCG7097
	Wing Area	137556 (8516)	0.0563968	129668(8259)	0.000543488		6615 (3614)	2.03965e-05		64146 (5616)	1.77882e-13		59900 (4390)	3.20153e-07		45751 (2816)	5.08437e-15
	Nº Cells	56 (3)	1	56 (4)	1.81123e-07					68 (5)			109 (6)	0.00832247		117(2)	2.34758e-06
	Cell Size	58		58						48			30			27
	Cell number	2366		2230						1340			2010			1338
